# Supplementary material for: Development of a Colloidal Gold Immunochromatographic Assay Strip Using a Monoclonal Antibody for the Rapid Detection of Ofloxacin
Source: Foods. 2024 Dec 20;13(24):4137. doi: 10.3390/foods13244137 (PMC11675736; doi:10.3390/foods13244137)
Supplement: Supplementary file 1 [file foods-13-04137-s001.zip]

Archive with 1 entries (1 files):
- foods-3315494-supplementary.pdf
